# Supplementary material for: Future climatically suitable areas for bats in South Asia
Source: Ecol Evol. 2024 May 20;14(5):e11420. doi: 10.1002/ece3.11420 (PMC11106050; doi:10.1002/ece3.11420)
Supplement: Supplementary file 2 — Table S1. [file ECE3-14-e11420-s003.xlsx]

## Sheet: Sheet1
Supplementary material 1:	Variance inflation factor (VIF) scores and hypotheses for inclusion of variables used in the analysis, and variable contributions of each variable for each species included
		BIO2	BIO3	BIO4	BIO8	BIO9	BIO13	BIO14	BIO15	BIO18	BIO19
	Variable Name	Mean diurnal range of temperature	Isothermality	Temperature seasonality	Mean temperature of wettest quarter	Mean temperature of driest quarter	Precipitation of wettest month	Precipitation of driest month	Precipitation seasonality	Precipitation of warmest quarter	Precipitation of coldest quarter
	Variance Inflation Factor (VIF) for Current	6.4	7.3	15.9	3.1	1.8	3.4	1.5	2.8	2.2	1.6
	Hypothesis for inclusion	Diurnal thermoregulation in bats determines sleep-wake periodicity and requires a stable diurnal temperature (Stones & Wiebers, 1965; Fumagalli et al., 2021)	Climatic suitability is more resistant to short-term (monthly) temperature fluctuations than long-term (yearly)	Seasonal temperature variation determines suitability as well as morphology (Garbino et al., 2023)			Seasonal precipitation variation determines behaviour and reproductive success (Liévano-Latorre et al., 2022; Stapelfeldt et al., 2022)
Family	Species	Variable Contributions (average % across model ensemble)
Vespertilionidae	Arielulus circumdatus	10.0856	2.67535	5.01246	22.5875	4.84049	4.49013	11.2868	8.11273	8.90558	16.0591
Hipposideridae	Asellia tridens	37.927	10.4363	13.333	11.4204	11.224	3.74019	3.72295	7.45989	9.03847	5.46393
Vespertilionidae	Barbastella darjelingensis	14.3021	9.66911	6.87743	28.1064	11.7483	2.10239	2.68427	6.92368	19.4578	6.91891
Molossidae	Chaerephon plicatus	23.931	1.42942	4.82236	14.0238	7.35775	14.6355	3.92777	19.5319	4.0608	7.17291
Hipposideridae	Coelops frithii	13.3425	3.77943	9.62545	12.7603	15.5878	9.63732	1.27208	8.4298	0.252132	3.24411
Pteropodidae	Cynopterus brachyotis	9.55076	3.70358	9.56195	6.29539	22.2006	9.86498	7.78352	18.2622	0.612225	0.99829
Pteropodidae	Cynopterus sphinx	19.5064	1.3048	4.19299	8.56875	8.47718	8.50028	16.1462	22.9467	6.33592	1.99012
Pteropodidae	Eonycteris spelaea	8.6302	2.82164	3.43269	21.5773	4.01243	29.7742	17.7819	16.3135	2.52644	6.55347
Vespertilionidae	Eptesicus pachyomus	7.72557	37.4552	6.63299	14.7854	17.2312	3.23191	4.16612	8.32671	7.66869	1.32906
Vespertilionidae	Harpiocephalus harpia	14.8174	1.13082	2.83	24.3353	4.78179	28.3685	4.23098	11.4277	9.15319	8.54888
Vespertilionidae	Hesperoptenus tickelli	19.5439	0.824357	5.32915	7.9322	7.2882	6.7248	17.7289	24.9693	0.730962	1.56145
Hipposideridae	Hipposideros armiger	13.6065	0.804539	2.61348	52.6885	3.83131	7.94042	11.152	12.1106	4.15821	6.50942
Hipposideridae	Hipposideros ater	5.3762	2.3532	3.91688	7.53227	14.613	3.91641	10.233	41.9314	2.29012	0.887239
Hipposideridae	Hipposideros cineraceus	6.56025	10.7782	1.72282	41.5193	7.69245	1.78265	2.20917	4.61375	2.63865	2.78072
Hipposideridae	Hipposideros durgadasi	16.253	2.85877	9.02387	31.715	14.849	7.09789	3.30297	16.6493	2.80727	18.8447
Hipposideridae	Hipposideros fulvus	15.3585	7.85398	18.6987	21.9606	7.14763	18.3321	13.498	23.5858	10.5422	3.56397
Hipposideridae	Hipposideros galeritus	10.9725	2.38719	8.38602	10.1838	9.71563	3.60045	5.64523	44.8334	5.45435	6.06438
Hipposideridae	Hipposideros gentilis	8.25363	1.45251	1.97969	48.1525	6.11054	6.06747	3.15929	9.39192	1.89279	0.81374
Hipposideridae	Hipposideros lankadiva	17.8806	1.3746	8.57378	16.7951	7.74416	12.1122	6.02906	34.9759	2.34666	2.06057
Hipposideridae	Hipposideros larvatus	16.4573	5.0109	6.27467	34.5376	5.53317	15.1089	8.06817	7.41062	1.90702	1.20139
Hipposideridae	Hipposideros pomona	7.59401	0.611083	2.13485	8.76735	13.6356	8.86874	3.7256	44.5484	2.78652	0.212916
Hipposideridae	Hipposideros speoris	7.48574	1.73955	4.11469	7.62341	10.7921	2.83451	4.55562	65.9469	2.31185	3.60113
Vespertilionidae	Hypsugo affinis	10.252	1.83149	3.44249	13.5793	4.13424	2.7752	11.5118	30.0226	22.5517	6.21867
Vespertilionidae	Hypsugo savii	14.0174	2.65567	7.40614	25.5023	11.1377	6.44993	17.7133	13.529	16.2673	7.37
Vespertilionidae	Ia io	10.7386	2.39679	3.57557	45.8805	3.856	6.22504	10.7768	3.24649	0.2672	1.85547
Vespertilionidae	Kerivoula lenis	8.8942	1.718	4.4068	19.1086	7.3057	30.2875	1.3438	10.2208	0.6814	1.258
Vespertilionidae	Kerivoula furva	6.63437	5.3706	4.40446	43.2105	2.85594	6.87544	0.966426	5.39149	1.60073	8.30606
Vespertilionidae	Kerivoula malpasi	3.70625	4.52223	1.80075	9.80395	12.4298	0.106143	29.4687	6.51911	0.0525913	0.205905
Vespertilionidae	Kerivoula picta	18.7007	1.07565	7.74715	10.3795	8.22539	9.25759	20.5139	23.5907	1.33966	1.18261
Pteropodidae	Latidens salimalii	3.49137	13.0992	5.10805	5.65574	17.072	1.24951	11.6028	26.1835	1.96762	3.21719
Megadermatidae	Lyroderma lyra	14.6071	2.15285	6.27285	8.66063	3.49387	14.835	13.6134	25.6852	18.6869	4.91117
Pteropodidae	Macroglossus sobrinus	10.8104	3.03704	4.41298	35.1007	2.92627	20.4939	0.381821	6.86038	1.33915	2.62486
Megadermatidae	Megaderma spasma	19.8187	2.89298	7.08441	7.93609	5.50522	7.08841	8.32616	36.0082	1.35251	3.03408
Pteropodidae	Megaerops niphanae	10.1924	9.55345	5.73279	42.6052	6.0331	5.05355	3.71249	6.58146	1.78798	1.48668
Miniopteridae	Miniopterus fuliginosus	18.3082	3.07951	6.64371	13.9674	23.6626	6.25872	14.3169	16.4683	8.73192	2.32199
Miniopteridae	Miniopterus magnater	14.142	0.709568	2.87059	35.0541	1.47458	12.7613	1.85089	2.74231	3.29463	5.05241
Vespertilionidae	Mirostrellus joffrei	9.59573	3.71356	3.44445	21.2753	4.10499	5.21008	12.3069	3.91342	13.2689	10.1084
Vespertilionidae	Murina aurata	10.6574	0.80136	1.51952	21.0922	4.75496	6.57576	7.61163	6.2157	10.6541	20.4819
Vespertilionidae	Murina cyclotis	8.25119	3.29784	2.65757	32.3031	3.62455	24.5811	5.89453	9.34843	1.07166	4.3503
Vespertilionidae	Murina huttoni	13.0515	3.93639	3.82528	32.6778	5.04073	12.0143	2.47745	6.88281	3.69208	6.3568
Vespertilionidae	Murina jaintiana	6.1815	2.18168	4.0891	26.532	2.49151	6.62578	1.4496	3.26141	14.6112	11.188
Vespertilionidae	Murina leucogaster	12.7679	0.444914	8.34739	26.8236	4.69955	8.44436	0.556396	12.5059	2.90959	2.23264
Vespertilionidae	Murina pluvialis	6.0395	0.4837	1.2535	21.9904	0.9214	14.8401	9.2715	7.5973	5.7898	5.5971
Vespertilionidae	Murina tubinaris	11.0602	1.90573	8.53907	23.2879	6.44319	13.2551	0.713102	7.14066	5.91505	28.5233
Vespertilionidae	Myotis annectans	7.0997	0.7099	1.7244	29.701	2.6892	20.7571	0.1982	9.6908	1.4831	2.9873
Vespertilionidae	Myotis blythii	8.88248	5.32499	5.61924	13.1963	35.3575	1.8469	13.0067	15.7151	10.6469	4.94566
Vespertilionidae	Myotis csorbai	10.9699	1.8644	2.19522	25.12	4.47546	0.496122	14.2015	4.07506	9.2994	20.4125
Vespertilionidae	Myotis davidii	10.1583	7.95612	15.2202	23.0145	16.8553	7.83215	5.47638	10.2899	12.042	6.78777
Vespertilionidae	Myotis formosus	13.8594	17.199	8.46154	29.8707	11.1689	2.1838	1.9946	7.86492	6.35371	2.71014
Vespertilionidae	Myotis hasseltii	5.46762	0.8201	4.39534	6.99185	16.261	22.6366	10.6763	10.6126	3.78986	4.03678
Vespertilionidae	Myotis horsfieldii	13.041	1.70574	6.66134	3.61545	1.46003	2.12151	27.4709	11.5961	14.2141	7.23819
Vespertilionidae	Myotis longipes	17.0261	6.99032	5.04152	12.8636	16.6483	6.45285	5.47868	9.91493	34.4588	6.82976
Vespertilionidae	Myotis muricola	11.2415	2.80345	4.08594	31.5823	5.36709	0.984352	3.3516	5.83511	2.9313	25.0949
Vespertilionidae	Myotis peytoni	9.47066	0.120357	1.55796	13.0876	6.04798	26.6405	1.51242	16.2521	12.5799	3.09825
Vespertilionidae	Myotis sicarius	9.91258	14.6402	3.5646	21.4615	8.57423	0.359907	11.5744	4.18122	3.81042	9.93202
Vespertilionidae	Myotis siligorensis	20.3113	1.89583	2.02769	21.6103	7.6575	0.741432	0.897715	4.87587	4.46293	20.8408
Vespertilionidae	Nyctalus leisleri	7.79279	41.1409	5.0976	16.1242	14.6507	0.943036	4.12754	3.84686	2.11319	1.30471
Vespertilionidae	Nyctalus montanus	8.36888	9.96774	3.18875	22.7058	10.3947	11.7284	0.68597	9.07831	12.5112	0.918719
Vespertilionidae	Nyctalus plancyi	8.57555	3.69225	5.90193	36.2142	7.32198	10.9188	2.70874	10.7578	3.83267	10.3308
Molossidae	Otomops wroughtoni	26.5083	0.379034	1.08197	21.5713	1.7098	15.2262	0.527436	4.85675	2.26923	2.47285
Vespertilionidae	Otonycteris leucophaea	8.85977	1.24531	11.4597	10.7902	20.4196	1.79833	7.86849	6.95711	33.4474	4.98928
Vespertilionidae	Pipistrellus ceylonicus	8.57126	6.72786	16.3521	16.6549	7.56206	9.06041	7.81034	50.0295	6.15828	1.2173
Vespertilionidae	Pipistrellus coromandra	29.5143	2.33217	7.24808	14.954	4.9752	39.4042	30.0474	31.9161	9.34478	1.60845
Vespertilionidae	Pipistrellus javanicus	41.3492	5.51061	6.45985	26.3149	6.11433	6.18827	9.13503	14.9019	4.33502	6.84214
Vespertilionidae	Pipistrellus kuhlii	35.6411	3.36471	5.03351	11.0385	9.45797	3.6544	3.8294	19.5146	19.0583	5.61067
Vespertilionidae	Pipistrellus paterculus	8.25162	7.06257	3.78974	31.2489	4.69827	2.8529	3.62574	7.04502	9.33305	20.5694
Vespertilionidae	Pipistrellus pipistrellus	10.1394	9.26595	8.78756	10.407	9.72249	10.7671	10.5977	36.4389	14.5476	6.38511
Vespertilionidae	Pipistrellus tenuis	24.4772	3.99464	12.6513	14.2465	6.8365	28.6086	22.7115	27.6163	14.3166	8.93941
Vespertilionidae	Plecotus homochrous	9.98182	2.38766	3.47067	22.1807	8.2423	4.69258	3.3719	6.37342	6.21945	43.2623
Vespertilionidae	Plecotus strelkovi	11.6906	0.782928	7.00892	30.2332	7.9707	2.05218	10.0868	4.03831	13.54	8.8771
Vespertilionidae	Plecotus wardi	7.73454	9.71254	26.866	11.008	14.3654	5.20533	2.58035	5.66225	6.13188	10.2941
Pteropodidae	Pteropus medius	30.285	0.55809	4.77856	6.4334	6.6785	7.59443	16.1067	10.4815	14.3509	4.86938
Rhinolophidae	Rhinolophus affinis	5.92068	3.92607	2.11525	58.1801	10.6872	4.97767	5.35471	9.89476	1.5656	5.27436
Rhinolophidae	Rhinolophus beddomei	8.36787	2.18353	1.97745	4.11317	11.6196	5.88846	5.23963	49.7459	9.42342	0.994041
Rhinolophidae	Rhinolophus blasii	10.0641	0.886108	15.1372	14.2323	40.7345	5.45887	6.84109	6.97355	7.269	4.48571
Rhinolophidae	Rhinolophus bocharicus	10.4039	11.7427	3.92359	20.9418	14.1352	0.872902	6.47722	14.0521	6.77905	5.17581
Rhinolophidae	Rhinolophus ferrumequinum	5.84442	3.09878	5.60311	9.86656	49.1296	6.77715	5.40975	6.31547	13.6782	3.58628
Rhinolophidae	Rhinolophus hipposideros	15.5416	1.86073	9.4096	9.34189	19.0392	0.226626	3.91958	7.98907	37.485	2.68164
Rhinolophidae	Rhinolophus lepidus	43.6142	2.25514	7.74752	14.0739	13.9642	12.7883	8.48739	11.4366	7.22788	3.15761
Rhinolophidae	Rhinolophus macrotis	11.998	5.49003	2.57762	57.8239	3.47557	2.34356	3.44133	6.0742	1.42528	2.39203
Rhinolophidae	Rhinolophus nippon	12.0003	3.90926	4.35898	30.1109	13.5456	2.37108	4.52818	17.6856	11.1625	19.643
Rhinolophidae	Rhinolophus pearsonii	14.2878	8.17178	2.23937	36.1495	8.76197	2.65335	7.09517	10.5535	4.66459	9.07819
Rhinolophidae	Rhinolophus perniger	7.62382	6.95218	1.89607	45.2209	4.41392	3.91969	1.09055	6.65666	3.34141	1.18553
Rhinolophidae	Rhinolophus pusillus	13.0797	2.46597	2.93636	33.7498	5.38145	8.51619	12.5321	11.4982	3.34918	2.77701
Rhinolophidae	Rhinolophus rouxii	12.3202	3.06299	5.64201	9.57096	10.1968	7.79576	8.54233	33.3912	0.629478	0.936658
Rhinolophidae	Rhinolophus sinicus	7.75954	1.98826	1.86191	39.7362	3.18256	14.2341	10.6686	11.8312	2.84068	8.12567
Rhinolophidae	Rhinolophus subbadius	6.81477	0.277692	5.58532	40.4471	2.80713	7.23794	5.89996	3.49499	1.63367	3.66706
Rhinopomatidae	Rhinopoma hardwickii	26.0238	6.36647	13.6311	25.0012	6.32016	18.6167	15.9863	16.0571	10.8377	4.68401
Rhinopomatidae	Rhinopoma microphyllum	17.2779	13.2935	25.0076	16.817	10.7913	17.2204	11.1945	24.8232	6.16859	3.62191
Rhinopomatidae	Rhinopoma muscatellum	8.36967	1.49285	7.31998	34.1735	7.00696	10.5824	6.14934	10.495	2.82443	2.24021
Vespertilionidae	Rhyneptesicus nasutus	26.3246	6.47747	13.1824	13.0718	11.1915	2.9303	5.01444	12.2461	5.98887	11.8156
Pteropodidae	Rousettus aegyptiacus	27.8228	0.537462	8.43189	12.199	15.0918	0.967136	8.03821	9.4065	3.76749	6.96686
Pteropodidae	Rousettus leschenaultii	18.9818	4.81938	8.5902	7.44452	7.2753	14.8378	17.2292	16.8689	2.45182	4.81766
Emballonuridae	Saccolaimus saccolaimus	22.1659	1.55101	9.38415	8.79341	9.46454	3.68833	7.13974	37.5498	0.772304	1.3975
Vespertilionidae	Scotoecus pallidus	17.6545	10.3315	8.42455	15.7036	13.1759	7.82805	5.33149	15.7315	20.9195	9.52019
Vespertilionidae	Scotomanes ornatus	9.03081	1.15427	6.14604	37.0352	6.88629	13.6305	2.62131	6.98184	3.32628	8.1873
Vespertilionidae	Scotophilus heathii	16.6938	7.48161	7.36646	17.173	8.90122	14.5909	16.4954	17.6221	24.8029	3.69127
Vespertilionidae	Scotophilus kuhlii	16.2876	4.7015	8.01312	16.6474	15.9601	9.06401	5.29905	18.4237	10.0076	3.08119
Vespertilionidae	Scotozous dormeri	27.7137	2.11484	7.75608	12.8831	4.87495	15.5944	7.20746	14.4063	12.5051	5.66484
Pteropodidae	Sphaerias blanfordi	40.9437	2.43573	10.35	12.8191	15.1893	21.8454	10.9995	18.6307	4.6513	5.12012
Vespertilionidae	Submyotodon caliginosus	7.03786	48.3849	5.50156	8.95114	20.5647	1.41679	0.654491	4.78144	1.72209	4.85431
Molossidae	Tadarida aegyptiaca	12.7721	1.84209	14.6576	25.9841	10.5345	7.48035	17.6811	15.241	8.51593	6.64725
Molossidae	Tadarida teniotis	17.6512	2.65114	3.97433	21.4399	8.4322	19.5166	1.05323	7.89988	2.01607	3.21596
Emballonuridae	Taphozous longimanus	35.6977	2.16743	3.8872	11.9567	6.72705	8.08563	12.2842	26.8612	5.15179	2.94769
Emballonuridae	Taphozous melanopogon	15.2269	2.74091	9.16957	17.8408	13.538	7.08594	3.92931	42.3049	3.15007	3.80719
Emballonuridae	Taphozous nudiventris	9.24933	4.53039	31.6004	6.45513	2.09664	5.57826	8.67222	7.26741	17.5438	7.98067
Emballonuridae	Taphozous perforatus	11.7634	1.13957	18.8908	15.3527	16.7764	6.18285	4.0673	14.0882	19.8581	2.20644
Emballonuridae	Taphozous theobaldi	27.1593	2.68553	9.57108	9.30338	3.69907	1.66969	4.73576	24.4778	7.26344	12.4084
Vespertilionidae	Tylonycteris fulvida	22.2566	7.78	6.90447	8.23419	9.48418	3.0592	5.91988	49.735	2.48403	0.568925
Vespertilionidae	Tylonycteris malayana	15.7935	2.04152	5.61071	40.0423	7.23369	10.5727	1.898	6.12964	1.9603	1.52258
