# Supplementary material for: Future climatically suitable areas for bats in South Asia
Source: Ecol Evol. 2024 May 20;14(5):e11420. doi: 10.1002/ece3.11420 (PMC11106050; doi:10.1002/ece3.11420)
Supplement: Supplementary file 3 — Table S2. [file ECE3-14-e11420-s001.xlsx]

## Sheet: appendix 1 - per species
Supplementary data 1:	List of species included in this study, with the number of occurrences and pseudoabsences, and results of ENM analyses for each species
Family	Species	No. of Occurrences	No. of PA Replicates	Suitable Area (as % of study area)					Suitable Area Retained from Current to Future (as % of Current Area)				Change in Suitable Area from Current to Future (as % of Current Area)				Distance between Current and Future (in km)				Direction between Current and Future (in °)				Direction between Current and Future (Cardinal Direction)
				Current	CanESM5 SSP2-RCP4.5	CanESM5 SSP5-RCP8.5	HadGEM3 SSP2-RCP4.5	HadGEM3 SSP5-RCP8.5	CanESM5 SSP2-RCP4.5	CanESM5 SSP5-RCP8.5	HadGEM3 SSP2-RCP4.5	HadGEM3 SSP5-RCP8.5	CanESM5 SSP2-RCP4.5	CanESM5 SSP5-RCP8.5	HadGEM3 SSP2-RCP4.5	HadGEM3 SSP5-RCP8.5	CanESM5 SSP2-RCP4.5	CanESM5 SSP5-RCP8.5	HadGEM3 SSP2-RCP4.5	HadGEM3 SSP5-RCP8.5	CanESM5 SSP2-RCP4.5	CanESM5 SSP5-RCP8.5	HadGEM3 SSP2-RCP4.5	HadGEM3 SSP5-RCP8.5	CanESM5 SSP2-RCP4.5	CanESM5 SSP5-RCP8.5	HadGEM3 SSP2-RCP4.5	HadGEM3 SSP5-RCP8.5
Vespertilionidae	Arielulus circumdatus	13	77	3.9	0.9	0.5	2.1	1.9	23.6	12.4	51.9	46.8	-76.3	-87.6	-46.7	-52	299.1	284.6	278	290.4	6.3	30	31.5	45.3	N	NNE	NNE	ENE
Hipposideridae	Asellia tridens	18	56	10.9	10.4	8.8	11.4	11.4	89	79.2	91.8	91.7	-4.7	-19.2	4.3	4.5	28	166.9	32.6	31.4	323.6	282.2	352	2.7	NW	WNW	NWW	NNE
Vespertilionidae	Barbastella darjelingensis	37	28	11	8.4	8.2	9.4	8.9	73.6	70.7	81.2	77	-23.7	-25.5	-15	-19.4	865.2	582.9	683.8	396.7	59.2	51.6	358	311.4	ENE	NE	NWW	WNW
Molossidae	Chaerephon plicatus	27	38	14	20.8	23.2	19.8	19.2	91.5	92	91.6	90.1	48.1	65.6	41.3	36.7	339.5	330	246.3	181	4.5	18.2	14.3	332.3	N	NNE	NNE	NWW
Hipposideridae	Coelops frithii	5	200	1.9	2.7	3.2	2.4	2.1	92.4	92.6	83.1	79	43.2	69.8	24.3	10	224.5	32.1	93.1	58.9	349.1	351.3	334	71.5	N	N	NWW	ENE
Pteropodidae	Cynopterus brachyotis	44	23	7.3	7.5	7.5	7.3	7.1	93.7	91	92.6	90.3	2.3	2.4	-0.2	-3.2	77.6	88	613.9	47.7	352.9	348.6	43.9	8.9	N	NWW	NNE	NNE
Pteropodidae	Cynopterus sphinx	312	4	10.5	5.1	4.1	6.5	5.9	37.6	30.8	44.8	39.6	-51.3	-60.7	-37.9	-44.2	223.6	227.4	355	158.5	320.2	30.6	331.8	12.8	NW	NNE	NWW	NNE
Pteropodidae	Eonycteris spelaea	50	20	9.8	7.4	6.4	8.8	8.1	72.6	62.7	84.7	79.9	-24.3	-34.5	-10.1	-16.9	754.1	280.8	129.4	254.8	14.7	16.3	5.6	336.2	NNE	NNE	NNE	NWW
Vespertilionidae	Eptesicus pachyomus	26	39	8.9	6.5	6	7	6	69.2	63.6	75.6	65.7	-27	-32.7	-22	-33	85.8	79.6	58.5	70.9	337.3	330	7.3	334.4	NWW	NWW	NNE	NWW
Vespertilionidae	Harpiocephalus harpia	20	50	2.2	2.1	1.9	2	1.5	75.8	67.3	75.5	60.4	-3.5	-11.3	-6.8	-30.6	464	201.1	87.2	56.2	10.5	40.9	43.3	12.2	N	NE	NNE	NNE
Vespertilionidae	Hesperoptenus tickelli	58	18	9.3	7.4	7.1	10.7	10	72.7	68.8	90.5	86.3	-20.4	-23.9	15.1	7.4	165.5	243.6	107	139.6	86.4	74.6	350.9	30.8	E	ENE	NWW	NNE
Hipposideridae	Hipposideros armiger	73	14	3.5	0.9	0.7	3.2	3	25.5	20.9	80.2	74.3	-74.2	-78.6	-7.3	-12.9	164	64.4	47.5	39.2	217.6	43	327.9	335.8	SW	NE	NWW	NWW
Hipposideridae	Hipposideros ater	76	14	9.7	8.1	7.7	9.3	9.3	81.8	78.4	92.3	90.4	-17	-20.3	-4.4	-4.3	203.4	222.3	181.1	73.5	339.5	349.8	266.5	315	NWW	N	WSW	NWW
Hipposideridae	Hipposideros cineraceus	23	44	10.4	9.1	9.4	9.4	9.4	85.5	86.4	84.6	84.6	-12.5	-9.7	-9.7	-9.7	50.4	48.7	69.6	63.3	19.7	3.7	25.9	31.7	NNE	N	NNE	NNE
Hipposideridae	Hipposideros durgadasi	15	67	3.4	5	4.8	5.5	4.9	65.3	51	92	84.6	47.2	41.5	62.3	46.2	164.7	112	184.5	66.8	322.8	344.7	41.9	39.6	NW	NWW	NNE	NNE
Hipposideridae	Hipposideros fulvus	123	9	6.8	5.1	4.1	7.4	7.3	49.2	37.6	59.5	58.2	-25.3	-39	8.2	6.6	164.1	231.8	293.3	182.2	15.1	353.5	353.2	343.5	NNE	N	NWW	NWW
Hipposideridae	Hipposideros galeritus	45	23	9.3	7.2	6.5	7.7	6.8	66.2	58	72.1	63.2	-22.6	-30.1	-17.1	-27.3	128.3	166.7	183.5	128.8	346.4	21.5	52.7	340.8	NWW	NNE	ENE	NWW
Hipposideridae	Hipposideros gentilis	47	22	4.1	4.1	4.1	3.7	3.7	84.3	83.7	81.9	80.7	0.8	0.7	-10.4	-11	83.6	337.4	695.7	19	17.9	315.3	131.1	29	NNE	NW	ESE	NNE
Hipposideridae	Hipposideros lankadiva	99	11	6.8	4.8	4.1	4.4	4.3	51	44	57.8	54.5	-29.7	-39.3	-35.3	-37.4	220	244.3	129.1	139.3	16.1	21.5	331.4	36.6	NNE	NNE	NWW	NNE
Hipposideridae	Hipposideros larvatus	23	44	2	1.4	1.1	1.4	1.2	62.2	50.7	64.9	55.2	-29.7	-42.7	-27.8	-40.1	68.2	78	42.5	32.8	339.6	329.7	0.7	297.2	NWW	NWW	NNE	WNW
Hipposideridae	Hipposideros pomona	9	112	2.6	2.5	2.4	2.8	2.5	90.5	88.9	91.6	88.5	-3.9	-6.5	7.8	-5.8	49.4	41.7	109.1	89.6	333.5	42.4	283.1	301.1	NWW	NE	WNW	WNW
Hipposideridae	Hipposideros speoris	187	6	15.5	13.1	12.8	16.7	16.4	80.7	77.3	97.4	94.6	-15.7	-17.5	7.9	5.4	80.6	89.9	41.5	85.3	212.4	243.5	333.9	328.9	SSW	WSW	NWW	NWW
Vespertilionidae	Hypsugo affinis	20	50	12.4	5.7	4.4	7	6.4	42.4	32.8	51.3	45.7	-54.3	-64.8	-43.6	-48.5	815.3	237.7	210.1	188.4	341.7	307.1	16.2	309.9	NWW	NW	NNE	WNW
Vespertilionidae	Hypsugo savii	21	48	5.8	3.9	4.1	3.5	3.1	39.3	36.8	41.3	37.4	-32.7	-29.2	-39.1	-45.7	1205.8	1337.3	218.3	189.1	298	309.5	352.8	340	WNW	NW	NWW	NWW
Vespertilionidae	Ia io	12	84	2	1.1	0.8	2.2	2.6	44.7	31.2	76	84.2	-47.6	-60.4	9.7	27.9	267.4	298.4	361.5	30.9	338.2	36.2	354.7	335.9	NWW	NE	NWW	NWW
Vespertilionidae	Kerivoula furva	17	59	9.9	9.1	8.7	9	8.8	86.1	81.1	86.5	83.8	-7.9	-12.2	-9.4	-11.6	30.1	55.3	402.2	388.7	28.3	0.5	295.2	31.5	NNE	N	WNW	NNE
Vespertilionidae	Kerivoula lenis	5	200	3	4.4	4.5	1.9	2.1	97.9	92.6	63.4	68	50.2	52.8	-35.6	-28.7	194	260.4	303.1	313.2	28.3	55.5	25.7	320.9	NNE	NE	NNE	NWW
Vespertilionidae	Kerivoula malpasi	5	200	0.2	0	0	0.1	0	19.5	15.7	32.5	20.8	-79.2	-84.3	-66.2	-78.8	43.5	35.4	21.1	38.6	128.7	127.7	139.3	120.1	SE	SE	SSE	ESE
Vespertilionidae	Kerivoula picta	58	18	13.7	15.2	16.4	16.7	16.9	89.6	90.7	96.3	95.6	10.6	19.3	21.4	23	279	158	207.6	348.2	35	327.6	319.2	345.4	NE	NWW	NWW	NWW
Pteropodidae	Latidens salimalii	15	67	1	0.8	0.8	0.7	0.7	76.6	73.1	65	69	-18.7	-17.4	-34.5	-28.9	21.2	27.1	22.9	21.8	261.1	256.5	281.2	242.1	W	WSW	WNW	WSW
Megadermatidae	Lyroderma lyra	267	4	16.2	15.8	14.9	19.1	18.8	57.5	50.2	69	64.8	-2.2	-8.2	18.2	16.3	203.8	196.3	263.9	226.3	53.7	333.8	50.9	38.6	NE	NWW	ENE	NNE
Pteropodidae	Macroglossus sobrinus	13	77	1.6	2.1	2.1	1.4	1.2	88.2	86	77	66.7	31.7	36.7	-12	-22.6	200.4	209.6	85.2	133.4	70.9	66.8	47.7	333.1	ENE	ENE	ENE	NWW
Megadermatidae	Megaderma spasma	81	13	8.6	7.7	6.7	7.1	6.6	59.7	53.2	71.5	63.1	-10.2	-21.4	-17.6	-23.6	130.7	194.8	104	164.4	336.5	348.8	0.8	9.7	NWW	N	NNE	NNE
Pteropodidae	Megaerops niphanae	18	56	4	3.6	3.5	3	2.8	84.9	80.4	73	68.4	-8.3	-12.9	-25	-29.8	424.8	427.8	28.7	62.6	303.6	304.8	3.7	57.7	WNW	NW	NNE	ENE
Miniopteridae	Miniopterus fuliginosus	58	18	8	5.9	6	7.7	7.5	68.2	66.7	83.8	80.6	-26.2	-25.2	-4.3	-6.7	177	162.4	87.9	96.4	348	16.6	343.5	9.7	NWW	NNE	NWW	NNE
Miniopteridae	Miniopterus magnater	9	112	0.9	0.6	0.6	0.6	0.5	53.5	40.9	53.2	45.6	-34.4	-40	-36.3	-44.3	16.5	65.5	30.8	39.8	20.6	349.8	43	27.6	NNE	N	NNE	NNE
Vespertilionidae	Mirostrellus joffrei	6	167	2.3	0.4	0.2	1.1	1	18.8	9.9	47	42.8	-80.7	-90	-52.2	-56.2	204.2	214.9	160.5	161.8	330.8	328.8	331.4	323.2	NWW	NWW	NWW	NWW
Vespertilionidae	Murina aurata	6	167	1.1	0.1	0.1	0.6	0.5	8.8	5.1	47.2	41.7	-90.7	-94.9	-48.6	-55.1	116	218.2	68.2	56.3	290.3	301.2	31	52.9	WNW	WNW	NNE	ENE
Vespertilionidae	Murina cyclotis	30	34	12.2	11.9	11.2	11.3	10.2	85.8	81.5	86.4	79	-2.6	-8.5	-7.9	-17	456.1	134.2	60.8	228.4	125.9	129.5	88.3	321.5	SE	SE	ENE	NWW
Vespertilionidae	Murina huttoni	21	48	10.1	8.9	9.3	9.5	8.9	83	84.9	88.6	84.9	-12.1	-7.8	-6.4	-11.5	426.3	424.9	285.9	259.9	285	280.4	359.2	266.9	WNW	W	NWW	WSW
Vespertilionidae	Murina jaintiana	6	167	1.4	0.7	0.6	0.7	0.4	42.5	33.7	45.7	27.6	-52.4	-60.6	-50.8	-71.4	63	76.7	56.3	241.9	27.8	41.6	321.2	99	NNE	NE	NWW	ESE
Vespertilionidae	Murina leucogaster	5	200	11.2	9.9	10	10.1	9.6	83.1	80.9	84.1	79.9	-11.6	-10.8	-9.5	-14.3	61.2	184.8	183.6	38.7	15.3	329.9	331.6	35.2	NNE	NWW	NWW	NNE
Vespertilionidae	Murina pluvialis	5	200	0.2	0.1	0	0.1	0.1	40.3	19.4	56.3	50.4	-59.7	-80.6	-38	-46.4	7.2	1.7	128.2	128.1	98.6	234.2	141.2	141.3	E	SW	SSE	SSE
Vespertilionidae	Murina tubinaris	21	48	4.4	4.5	4.4	3.2	2.8	59.6	51.7	64.6	55.6	2.9	0	-26.7	-35.8	703.9	695.7	287	310.1	44.8	50.3	245.3	235.6	NE	NE	WSW	WSW
Vespertilionidae	Myotis annectans	5	200	2.5	2.5	2.4	1.6	1.3	83.9	77.3	59.9	48.5	-0.3	-5.4	-35.3	-47.3	39.2	43.1	98.2	94.9	59.4	332.3	109.6	32.1	ENE	NWW	ESE	NNE
Vespertilionidae	Myotis blythii	34	30	4.6	3.9	4	3.5	3.7	42.8	35.4	52.8	50.8	-15.7	-12.8	-24.3	-19.1	235.5	505.7	117.6	52.9	343.5	9.3	51.2	46.1	NWW	N	ENE	ENE
Vespertilionidae	Myotis csorbai	7	143	0.7	0	0	0.4	0.4	0	0	51.4	52.5	-100	-100	-47.3	-46.4	-	-	24.5	200.9	-	-	77.8	343.5	-	-	ENE	NWW
Vespertilionidae	Myotis davidii	29	35	7.2	3.7	3.4	6.1	5.7	44.6	37.6	74.3	69.1	-47.9	-52.1	-15.1	-19.9	503.8	152.8	363.1	515.5	309.9	68.6	304.9	278.6	NW	ENE	WNW	WNW
Vespertilionidae	Myotis formosus	27	38	13.1	11.4	11.3	10.9	10.3	81.9	79.9	80.7	75.9	-13.4	-13.6	-16.5	-21.7	249.4	179	194.5	257.6	24.7	11.8	2.1	352.1	NNE	NNE	NNE	NWW
Vespertilionidae	Myotis hasseltii	9	112	2.4	3.9	3.7	3.6	4.1	99.8	99.6	99.2	99.5	63.7	57.4	49.6	71	203.1	150.3	188.8	192.3	322.7	320.2	348.6	352.2	NW	NW	NWW	NWW
Vespertilionidae	Myotis horsfieldii	35	29	10.2	7.5	7.4	9.5	9.5	60.2	53.7	70.4	66.2	-26.1	-27	-6.6	-7.3	105.3	119	121.3	116.9	8.2	11.7	321	15.3	N	NNE	NWW	NNE
Vespertilionidae	Myotis longipes	24	42	4.6	4.6	4.7	5	4.7	63.7	54.7	77.1	70.6	-0.8	2	8.3	1.8	448.1	394.3	64.8	450.5	19.9	29.6	267.8	18	NNE	NNE	WSW	NNE
Vespertilionidae	Myotis muricola	17	59	8.2	4.1	3.3	6.3	6.1	49.5	40.3	75.3	72.6	-50	-59.4	-23.2	-25.2	83.3	600.2	38.4	55.4	108.9	356.6	301.2	296	ESE	N	WNW	WNW
Vespertilionidae	Myotis peytoni	9	112	1.3	0.8	0.7	0.7	0.6	54.1	43	47.7	38.2	-37.3	-45.5	-48.3	-57	21.6	253.6	114	118.2	40.6	54.7	100	104.1	NE	NE	ESE	ESE
Vespertilionidae	Myotis sicarius	7	143	1.8	0.2	0.2	1	0.8	11	9.2	49.2	36	-88.7	-90.5	-46.7	-58.1	81.2	155.8	1982.3	155.2	93.1	36	14.7	326.6	E	NE	NNE	NWW
Vespertilionidae	Myotis siligorensis	19	53	2.6	1.2	1.1	2.2	1.9	40.4	32	66.5	56.9	-54.9	-59.2	-16.4	-27.6	47.1	91.3	65.9	83.1	295.6	339.2	309.2	309.5	WNW	NWW	WNW	WNW
Vespertilionidae	Nyctalus leisleri	17	59	17.9	19.7	20.6	16.4	15.6	98.1	98.4	87.8	84.4	10	14.9	-8.5	-13	105.9	194.3	371.9	481.3	347.7	296.5	308.2	296.5	NWW	WNW	WNW	WNW
Vespertilionidae	Nyctalus montanus	6	167	13.4	9.8	9.3	9.7	9.1	70.3	66.3	71.1	66.7	-27	-30.6	-27.7	-32.5	140.1	154.9	93.9	129.8	319.4	304	298.3	295.3	NW	NW	WNW	WNW
Vespertilionidae	Nyctalus plancyi	29	35	12.6	11.7	12.7	11.6	11	82.7	85.1	85.5	82.1	-7	0.5	-8	-12.9	116.7	121	515	456.3	319.5	312.8	37.3	350.9	NW	NW	NNE	NWW
Molossidae	Otomops wroughtoni	6	167	0.5	0.6	0.6	0.4	0.4	82	80.8	74.7	65.2	16.6	32.8	-11.6	-22.8	142.6	280.7	49.5	31.6	56.6	26.6	343.5	46.4	ENE	NNE	NWW	ENE
Vespertilionidae	Otonycteris leucophaea	15	67	5.9	8.4	8.9	8.4	9.1	74.9	70.1	89.5	86.5	42.6	51.2	42.8	54.7	289	289.4	75.1	471.6	240.1	193.4	263.8	70	WSW	SSW	WSW	ENE
Vespertilionidae	Pipistrellus ceylonicus	184	6	13	10.1	9.3	12.6	12.2	56.8	49.9	67.1	64.7	-22	-28.2	-3	-6.4	131	522.1	165.9	170.9	328.4	65.8	19.3	334.9	NWW	ENE	NNE	NWW
Vespertilionidae	Pipistrellus coromandra	176	6	9.4	5	4.3	7.4	7	44.2	36.8	60.9	57.5	-47.3	-54.4	-21	-25.1	179.5	263.5	374.7	350.4	311.3	300.6	250.2	289.9	NW	WNW	WSW	WNW
Vespertilionidae	Pipistrellus javanicus	76	14	10.7	7.9	8.2	11.2	10.7	67.8	66.3	85.4	81.8	-25.8	-23.7	4.9	-0.2	115.5	105.1	168.8	158.2	116.8	277.7	59.3	24	ESE	W	ENE	NNE
Vespertilionidae	Pipistrellus kuhlii	30	34	18.7	22.5	21.2	20.3	20	94.4	90.8	92.7	90.8	20.6	13.8	8.6	7.3	191.8	144.4	214.8	139.1	54.8	64.2	13	331.5	NE	ENE	NNE	NWW
Vespertilionidae	Pipistrellus paterculus	12	84	11	6.4	5.4	8.3	7.7	56.7	46.9	71.3	65.7	-41.9	-51.4	-24.4	-29.9	460.9	461	368.7	447.6	55.9	56	57.7	52.6	NE	NE	ENE	ENE
Vespertilionidae	Pipistrellus pipistrellus	46	22	15.5	16.9	18.8	18.6	18.8	77.3	76.4	87.5	83.8	9.3	21.6	19.9	21.4	241	92.4	132.5	169.6	302.7	325.8	334.8	282.5	WNW	NW	NWW	WNW
Vespertilionidae	Pipistrellus tenuis	235	5	17.3	20.3	17.3	25.5	26.3	65.9	53.9	83	78.1	17.6	-0.1	47.5	52.1	231.9	184.4	275	345.1	345.1	12.9	82.4	45.1	NWW	NNE	ENE	ENE
Vespertilionidae	Plecotus homochrous	20	50	6.2	3.5	3	4.7	4.5	54.3	46.5	73.7	69.5	-43.1	-51.5	-24.4	-27	332.1	346.5	276	209.5	8.5	28.6	25.8	335.2	N	NNE	NNE	NWW
Vespertilionidae	Plecotus strelkovi	9	112	2.3	1.4	1.1	1.4	1.2	51.9	40.3	50.8	45.1	-38.3	-51.1	-39.7	-45.5	42.1	61	59.7	60	234.3	230.9	83.5	91.7	SW	SW	ENE	ESE
Vespertilionidae	Plecotus wardi	20	50	5.6	4.1	3.4	4.5	4.1	69.5	56.4	74.8	68.5	-26.5	-40.3	-19.8	-26.5	87.7	1091.4	27.2	103.5	339.4	282.4	11.3	350.2	NWW	WNW	NNE	NWW
Pteropodidae	Pteropus medius	439	3	17.7	8.6	6.8	14.5	13.7	33.4	25.9	57.1	52.5	-51.5	-61.7	-18	-22.6	186.5	158.8	233.5	241.3	326.6	27.3	46.3	9.8	NWW	NNE	ENE	NNE
Rhinolophidae	Rhinolophus affinis	67	15	5.7	4.5	5	5.9	6.3	73.6	78.4	90.2	85.3	-20.6	-11.1	3.3	10.2	167.7	27.3	33.1	16.1	46.4	341	17.6	16.4	NE	NWW	NNE	NNE
Rhinolophidae	Rhinolophus beddomei	47	22	11.7	9.6	8.7	10.6	9.9	79.7	71.8	88	83	-17.4	-25.2	-9	-14.7	227.9	218.2	215.1	241	261.5	267	287.9	273.5	W	W	WNW	WNW
Rhinolophidae	Rhinolophus blasii	17	59	7.5	9.6	10.3	9.3	9.9	97.9	97.7	96.9	98.1	27.8	36.5	24.1	31.8	31.5	39.3	43.1	82.3	126.2	133.8	5.6	344.4	SE	SE	NNE	NWW
Rhinolophidae	Rhinolophus bocharicus	8	125	1.3	0.4	0.5	0.6	0.7	14.9	16.3	40.1	39.6	-69.7	-63	-52.4	-49.5	83.7	109.4	97.9	101.7	346.5	60.7	105.1	55.8	NWW	ENE	ESE	ENE
Rhinolophidae	Rhinolophus ferrumequinum	38	27	7.1	10.3	11.2	8.9	9.1	86.5	83.3	87.5	85.2	44.5	58.4	25.6	28	54.4	52.3	16.5	20.7	304.8	353.9	337.9	303.6	NW	N	NWW	WNW
Rhinolophidae	Rhinolophus hipposideros	12	84	4.2	6.4	7.4	5.3	5.9	90.9	85.4	90.7	90.7	52.6	78.1	26.4	41.7	68.9	116.5	180	186.6	289.9	240	245.1	104.3	WNW	WSW	WSW	ESE
Rhinolophidae	Rhinolophus lepidus	126	8	18	15.3	15.7	14.6	14.5	65.6	60.4	70.1	69.5	-15.2	-12.9	-19	-19.2	304.1	187	300.1	271.1	341	335	337.8	347.9	NWW	NWW	NWW	NWW
Rhinolophidae	Rhinolophus macrotis	28	36	6.1	4.5	5	6.1	5.7	72.7	77.3	86.6	83.2	-25.5	-17.8	0.6	-6.4	175.3	157	100.1	123.4	17.7	336.8	334.7	325.5	NNE	NWW	NWW	NWW
Rhinolophidae	Rhinolophus nippon	36	28	5.8	2.6	2.2	4.3	4	44	37.7	71.9	65.8	-55.5	-62	-25.5	-31.7	515	497.6	481.2	503.9	99.6	104	286.3	100.2	E	ESE	WNW	ESE
Rhinolophidae	Rhinolophus pearsonii	47	22	4	2.1	1.8	3.7	3.5	48.6	40.9	80.2	76.7	-48.2	-55.2	-8	-13.9	173.8	189	162.9	168.5	100.4	76.5	15.6	19.6	E	ENE	NNE	NNE
Rhinolophidae	Rhinolophus perniger	55	19	13	13.5	14.4	12.8	12.5	95.9	96.3	90.5	88.7	4.2	10.9	-1.6	-4	22	232.4	258.6	269.6	23	323.5	3	331.6	NNE	NW	NNE	NWW
Rhinolophidae	Rhinolophus pusillus	50	20	5.3	2.9	2.7	4.3	4.2	52	46.4	76	71.8	-45.4	-49.7	-18.3	-21.6	387.5	193.9	84.1	109.4	87.4	80.7	7.1	46.1	E	E	NNE	ENE
Rhinolophidae	Rhinolophus rouxii	118	9	4.7	3.3	2.9	3.6	3.3	69.9	61.7	74.3	68.3	-29.8	-38.2	-23.5	-29.8	153.9	195.5	171.8	200.7	358.9	301.4	280.6	309	N	WNW	WNW	WNW
Rhinolophidae	Rhinolophus sinicus	40	25	2.9	1	0.8	2.1	1.8	33	25.4	64.5	55.3	-65.1	-73	-28	-36.9	166.3	155	401.6	225.8	343.6	333.1	28.2	238.8	NWW	NWW	NNE	WSW
Rhinolophidae	Rhinolophus subbadius	7	143	2.7	1.6	1.2	1.9	1.7	57.2	41.3	66.3	61.4	-39.3	-56.6	-29.3	-36.3	41.2	2197.4	14.9	2207.5	324.2	25.8	35.1	13.6	NW	NNE	NNE	NNE
Rhinopomatidae	Rhinopoma hardwickii	174	6	11.2	7.5	5.5	11.5	11.2	31	21.3	47.2	45.2	-33.3	-50.8	2.2	-0.1	279.4	612.3	231.6	188.8	315.2	334.4	17.9	350.4	NW	NWW	NNE	NWW
Rhinopomatidae	Rhinopoma microphyllum	124	9	10.4	7.3	5.6	9	6.1	52.4	39.6	61.1	45.5	-29.8	-46.4	-13.7	-41.9	158.1	344.6	269.6	233.5	317.9	302	272.6	308	NW	WNW	WNW	WNW
Rhinopomatidae	Rhinopoma muscatellum	9	112	9.5	9.3	8.4	9.6	9.8	91.2	84.2	92.8	94	-2.4	-11.9	0.4	3.4	996.2	152.4	58.6	59.6	253.9	278.5	294.7	311.9	WSW	W	WNW	WNW
Vespertilionidae	Rhyneptesicus nasutus	13	77	14.4	22.6	23.5	19.8	19	99.4	98.9	97.9	96.9	56.5	63	37	31.6	273.2	288.7	218.6	217.8	220.5	214.7	7.8	13.4	SW	SW	NNE	NNE
Pteropodidae	Rousettus aegyptiacus	6	167	3	2.5	2.2	2.7	2.5	80.5	73.8	87.6	83	-17.8	-25.5	-10.7	-16.2	19.5	18.8	14.5	21	270.9	258.9	16.5	268.9	W	W	NNE	WSW
Pteropodidae	Rousettus leschenaultii	244	5	17.1	17.3	16.8	15.4	14.8	75.3	71.8	71.9	68.8	1	-1.5	-9.7	-13.3	151.7	159	142.4	142.5	12.3	29.1	19.7	354.8	NNE	NNE	NNE	NWW
Emballonuridae	Saccolaimus saccolaimus	46	22	7.8	12.4	16	12.1	11.8	82.3	78.7	92.1	83.6	60	106.3	55.7	52.4	243.3	417.7	343.4	307.1	261.7	327	287.5	22.3	W	NWW	WNW	NNE
Vespertilionidae	Scotoecus pallidus	36	28	9.3	13.8	12.8	12.4	12.8	97.5	95	95.6	94	47.8	37.5	33.7	37	229.3	118.9	179	148.6	15.6	103.4	341.2	356.3	NNE	ESE	NWW	NWW
Vespertilionidae	Scotomanes ornatus	20	50	5.4	4.7	4.3	4.2	3.9	80.8	75.3	76	71.1	-13.4	-20	-22.4	-27.4	135	134.2	31.1	69.8	346.6	339.5	333.3	66.5	NWW	NWW	NWW	ENE
Vespertilionidae	Scotophilus heathii	220	5	18.9	22.7	23	28.5	29.4	74.1	69.4	84.2	82.7	20.1	21.2	50.4	55.3	188	319.7	540.6	611.5	303.2	51.5	8.1	80.8	WNW	NE	NNE	ENE
Vespertilionidae	Scotophilus kuhlii	163	7	11.5	15.8	14.9	17.4	16.7	68.4	57.8	75.6	73	36.8	29.5	51.1	44.5	275.9	227.3	215.6	389.4	328.9	348.7	314.1	352.7	NWW	NWW	WNW	NWW
Vespertilionidae	Scotozous dormeri	148	7	9.9	4	2.5	7.6	7.1	19	10.3	34.5	28	-59.2	-75.1	-23.7	-28.7	179.2	238.2	263.6	182.6	342.9	12	19.6	342.3	NWW	NNE	NNE	NWW
Pteropodidae	Sphaerias blanfordi	17	59	16.5	13.5	13.1	12.2	11.5	56.8	49.8	61.5	56.9	-18.1	-20.8	-26.1	-30.2	381.5	352.3	108.6	158.5	342.4	332.7	33.7	87.6	NWW	NWW	NNE	ENE
Vespertilionidae	Submyotodon caliginosus	27	38	5.1	5.6	6	4.8	4.3	95.4	96.9	89.3	79.1	8.3	17.3	-5.6	-16.4	33.6	17.8	15.4	37.8	25.6	324.6	26.2	286.6	NNE	NW	NNE	WNW
Molossidae	Tadarida aegyptiaca	67	15	12.3	7.1	5	9.1	8.3	31	18.3	48.7	41.6	-42.6	-59.3	-26.1	-32.3	288.9	380.4	247	248.3	327.9	357.1	349.8	356.8	NWW	N	NWW	NWW
Molossidae	Tadarida teniotis	7	143	11.3	12.9	15.2	10.8	10.2	89.4	93.8	81.3	77.2	14.3	34.1	-4.5	-9.7	192.9	372.2	649.2	663.6	318.3	289.9	125.1	129.2	NW	WNW	ESE	ESE
Emballonuridae	Taphozous longimanus	125	8	11.6	7.1	5.1	8.4	9.3	33.6	24.7	44.5	49.7	-38.5	-55.6	-27.3	-20	200.8	211.3	161.8	170.7	0.7	7.8	24.6	357.7	N	N	NNE	NWW
Emballonuridae	Taphozous melanopogon	117	9	7.4	7.1	5.6	6.8	6.3	52.3	39.5	54.7	49.1	-4	-24	-7.5	-14.7	192	195	206.6	259.4	48.2	353.5	35.6	296.1	NE	N	NNE	WNW
Emballonuridae	Taphozous nudiventris	97	11	16.8	13.4	11.3	16.5	18.4	58.5	45.3	70.8	71.7	-20	-32.9	-1.5	9.5	170.8	193.8	162.7	198.1	42.4	334.8	288.2	310.6	NE	NWW	WNW	WNW
Emballonuridae	Taphozous perforatus	20	50	7.9	9.2	8.8	10.6	12	91.8	88.8	95.7	98.5	16	10.3	33.3	50.8	23.5	49.1	227.6	261.4	36.9	352.5	119.2	133.3	NE	N	ESE	ESE
Emballonuridae	Taphozous theobaldi	11	91	2.7	2.3	2.2	3.2	3.1	65.7	64	79.2	77.5	-16.5	-20.3	16.1	14.1	185.5	714.4	263.3	263.3	347.9	305.8	4.3	1.1	NWW	NW	NNE	NNE
Vespertilionidae	Tylonycteris fulvida	21	48	2.6	1.4	1.1	2.3	2.3	52.3	39.6	80.4	73.9	-47.1	-58.9	-9.1	-11.5	70.7	107.8	21.8	33.7	210.8	79.8	300.3	301.4	SSW	E	WNW	WNW
Vespertilionidae	Tylonycteris malayana	19	53	3.2	3.3	3.3	2.7	2.6	83.1	79	74	70.1	3.3	2.7	-17.3	-18.1	89.4	120.1	19	404.5	20.9	352.4	0	346.3	NNE	N	NNE	NWW
